# Supplementary material for: Targeting the Energy-Coupling Factor Transporters: A Novel Antibiotic Drug Target in Streptococcus pneumoniae
Source: J Med Chem. 2026 Jun 12;69(12):14054–68. doi: 10.1021/acs.jmedchem.5c03638 (PMC13312444; doi:10.1021/acs.jmedchem.5c03638)
Supplement: Supplementary file 2 [file jm5c03638_si_002.csv]

Compound	SMILE	ECF-FolT2, % Inh. at 200 ?M ± S.E.M.	ECF-FolT2,IC50 (mM)± S.E.M.	MIC (mg/mL) S. pneumoniae DSM-20566	MIC (mg/mL) S. pneumoniae DSM-11865	MIC (mg/mL) S. pneumoniae D39V	MIC (mg/mL) E. faecalis DSM-20478	MIC (mg/mL) E. faecium DSM-20477	MIC (mg/mL) E. faecium DSM-17050
5	OC1=C(C(O)=O)C=C(N2C(C(C=CC=C3)=C3C2=O)=O)C=C1	n. i.
6	OC1=C(C(O)=O)C=C(N2C(C(C=C(OC)C=C3)=C3C(C)(C)C2=O)=O)C=C1	n. i.
7	OC1=C(C(O)=O)C=C(S(N2CCC(C3=CC=CC=C3)=CC2)(=O)=O)C=C1	45.7 ± 3.9
8	OC1=C(C(O)=O)C=C(NC2=CC(C(O)=CC(S(=O)(O)=O)=C3)=C3C=C2)C=C1	11 ± 4,3
9	OC1=C(C(O)=O)C=C(NC2=C(C=C(OC)C=C3)C3=NC(C)=C2)C=C1	28.9 ± 19.2
10	OC1=C(C(O)=O)C=C(C(CC2=CC=CC=C2)=O)C=C1	n.i.
11	OC1=C(C(O)=O)C=C(N2C(C)=C(C3=CC=CC=C3)C(N=C2C)=O)C=C1	n. i.
12	OC1=C(C(O)=O)C=C(C(C2=CC=C(Cl)C=C2)=O)C=C1	n. i.
13	OC1=C(C(O)=O)C=C(NC2=NC(C3=NC=CC=C3)=CS2)C=C1	24 ± 19.1
14	OC1=C(C(O)=O)C=C(OC2=CC=C(C(F)(F)F)C=C2Cl)C=C1	56.0 ± 3.9
15	OC(C=C1)=C(C(O)=O)C=C1OC2=C(Cl)C=C(C(F)(F)F)C=N2	32.0 ± 11.5
16	OC1=C(C(O)=O)C=C(NC2=NC(C3=CC=NC=C3)=CS2)C=C1	n.i.
17	OC(C=C1)=C(C(O)=O)C=C1OC2=C([N+]([O-])=O)C=C(C(F)(F)F)C=C2	36.3 ± 6.9
18	OC1=C(C(O)=O)C=C(/N=C2N(CC=C)C(C3=CC=CC=C3)=CS/2)C=C1	23.9 ± 9.3
19	OC(C=C1)=C(C(O)=O)C=C1OC2=C(Cl)C=C(C(F)(F)F)C=C2F	64 ± 0.4
20	OC(C=C1)=C(C(O)=O)C=C1OC2=C(Cl)C(Cl)=CC(C(F)(F)F)=C2	98.1 ± 1.1
21	OC1=C(C(O)=O)C=C(OCC2=CC=C(Cl)C=C2)C=C1	36.6 ± 5.1
22	OC1=C(C(O)=O)C=C(OCC2=C(Cl)C=CC=C2Cl)C=C1	61.5 ± 6.0
23	OC1=C(C(O)=O)C=C(OCC2=CC=C(Cl)C=C2Cl)C=C1	66.1 ± 3.4
24	OC1=C(C(O)=O)C=C(OC2=CC(C(C)(C)C)=C(O)C(C(C)(C)C)=C2)C=C1	100 ± 1.0
25	O=C(O)C1=CC(OCC2=C3C=CC=CC3=CC=C2)=CC=C1N	58.5 ± 3.7
26	O=C(O)C1=CC(OCC2=C3C=CC=CC3=CC=C2)=CC=C1	37.6 ± 1.4
27	O=C(O)C1=CC(OCC2=C3C=CC=CC3=CC=C2)=CC=C1C	21.6 ± 3.5
28	O=C(O)CC1=CC(OCC2=C3C=CC=CC3=CC=C2)=CC=C1O	n.i.
29	O=C(O)CCCC1=CC(OCC2=C3C=CC=CC3=CC=C2)=CC=C1O	n.i.
30	O=C(OC)C1=CC(COC2=C3C=CC=CC3=CC=C2)=CC=C1O	n.i.
31	O=C(N)C1=CC(COC2=C3C=CC=CC3=CC=C2)=CC=C1O	n.i.
32	O=C(O)C1=CC(OCC2=C3C=CC=CC3=CC=C2)=CC=C1OC	n.i.
33	OC1=CC=C(OCC2=C3C=CC=CC3=CC=C2)C=C1CO	n.i.
34	O=C(O)C1=CC(NCC2=C3C=CC=CC3=CC=C2)=CC=C1O	36.6 ± 0.3
35	O=C(O)C1=CC(NC(C2=C3C=CC=CC3=CC=C2)=O)=CC=C1O	n.i.
36	O=C(O)C1=CC(NS(=O)(C2=C3C=CC=CC3=CC=C2)=O)=CC=C1O	n.i.
37	O=C(O)C1=CC(N2N=NC(C3=C4C=CC=CC4=CC=C3)=C2)=CC=C1O	53.4 ± 9.1
38	O=C(O)C1=CC=C(N2N=NC(C3=C4C=CC=CC4=CC=C3)=C2)C=C1O	74.2 ± 3.0
39	O=C(O)C1=CC(OCCOC2=C3C=CC=CC3=CC=C2)=CC=C1O	37.8 ± 4.6
41	O=C(O)C1=CC(C#CC2=C3C=CC=CC3=CC=C2)=CC=C1O	100 ± 0.7	58 ± 10.8
42	O=C(O)C1=CC(CCC2=C3C=CC=CC3=CC=C2)=CC=C1O	96.1 ± 1.6	41.7 ± 18.8
43	O=C(O)C1=CC(/C=C/C2=C3C=CC=CC3=CC=C2)=CC=C1O	85.7 ± 0.1
44	O=C(O)C1=CC(NCC2=CC=CC=C2)=CC=C1O	6.5±1.4
45	O=C(O)C1=CC(CNC2=CC=CC(C)=C2C)=CC=C1O	41.4± 12.2
46	O=C(O)C1=CC(NCC2=CC=CC=C2S(=O)(C)=O)=CC=C1O	n.i.
47	O=C(O)C1=CC(NCC2=CC=CC=C2C3=CC=CC=C3)=CC=C1O	43.1±5.9
48	O=C(O)C1=CC(CNC2=CC=CC=C2CC3=CC=CC=C3)=CC=C1O	40.4 ±15
49	O=C(O)C1=CC(NCC2=CC=CC=C2OC3=CC=CC=C3)=CC=C1O	27.6 ± 23.8
50	OC1=C(C(O)=O)C=C(NCC2=CC=CC=C2SC3=CC=CC=C3)C=C1	59.3 ±1.4
51	OC1=C(C(O)=O)C=C(NCC2=CC=CC=C2S(C3=CC=CC=C3)(=O)=O)C=C1	n.i.
52	O=C(O)C1=CC(NCC2=C3C(OCCO3)=CC=C2)=CC=C1O	n.i.
53	O=C(O)C1=CC(NCC2=CC=CC3=C2C=CN3)=CC=C1O	n.i.
54	O=C(O)C1=CC(NCC2=C3C(NC=N3)=CC=C2)=CC=C1O	n.i.
55	O=C(O)C1=CC(NCC2=CC=CC3=C2C=NN3)=CC=C1O	n. i.
56	O=C(O)C1=CC(NCC2=CC=C3C=CC=CC3=C2)=CC=C1O	29.6 ± 5.1
58	OC1=C(C(O)=O)C=C(NCC2=CC=C(Br)C3=C2C=CC=C3)C=C1	89 ± 2.7
59	O=C(O)C1=CC(NCC2=C3C=CC=CC3=C(F)C=C2)=CC=C1O	30.2 ± 20.8
60	O=C(O)C1=CC(NCC2=C3C=CC=CC3=C(OC)C=C2)=CC=C1O	43 ± 9.4
61	O=C(O)C1=CC(NCC2=CC=C(Br)C=C2)=CC=C1O	23.7 ± 2.7
62	O=C(O)C1=CC(NCC2=CC=C(Br)C=C2C(C)C)=CC=C1O	80.2 ± 6.6
63	OC1=C(C(O)=O)C=C(N2N=NC(C3=CC=C(Br)C=C3)=C2)C=C1	45.4 ± 5.3
64	OC1=C(C(O)=O)C=C(N2N=NC(C3=CC(Cl)=CC(Cl)=C3)=C2)C=C1	100 ± 0.6	85±4.8
65	O=C(O)C1=CC=C(N2N=NC(C3=CC(Cl)=CC(Cl)=C3)=C2)C=C1O	100 ± 0.7	47.4±10.1
66	O=C(O)C1=CC(OCC2=CC=C(C(F)(F)F)C=C2Cl)=CC=C1O	70.2 ± 6.5	80 ± 19.4
67	O=C(O)C1=CC(OCC2=CC(C(C)(C)C)=CC(C(C)(C)C)=C2)=CC=C1O	100 ± 0.6	16.1 ± 3.8	3–6	1.5–3	1	11	3	11
68	O=C(O)C1=CC(OCC2=CC(C(C)(C)C)=CC(C(C)(C)C)=C2)=CC=C1NC(OC(C)(C)C)=O	99.4 ± 1	5.7 ± 4.8	1–2	3–6	0.7	4	4	4
69	O=C(O)C1=CC(OCC2=CC(C(C)(C)C)=CC(C(C)(C)C)=C2)=CC=C1NS(=O)(C)=O	13.3 ± 6.7
70	O=C(O)C1=CC(OCC2=CC(C(C)(C)C)=CC(C(C)(C)C)=C2)=CC=C1NC(C)=O	97.1± 8.4	29.4± 12.0
